# Supplementary material for: Aetiology of Community-Acquired Pneumonia and the Role of Genetic Host Factors in Hospitalized Patients in Cyprus
Source: Microorganisms. 2023 Aug 10;11(8):2051. doi: 10.3390/microorganisms11082051 (PMC10458012; doi:10.3390/microorganisms11082051)
Supplement: Supplementary file 1 [file microorganisms-11-02051-s001.zip]

Archive with 1 entries (1 files):
- microorganisms-2513947-supplementary.pdf
